# Supplementary material for: Development and External Validation of an Improved Version of the Diagnostic Model for Opportunistic Screening of Malignant Esophageal Lesions
Source: Cancers (Basel). 2022 Nov 30;14(23):5945. doi: 10.3390/cancers14235945 (PMC9737355; doi:10.3390/cancers14235945)
Supplement: Supplementary file 1 [file cancers-14-05945-s001.zip]

Archive with 9 entries (9 files):
- .DS_Store
- Excel S1.xlsx
- Figure S1 a.tiff
- Figure S1 b.tiff
- Figure S1 c.tiff
- Figure S2 a.tiff
- Figure S2 b.tiff
- Figure S2 c.tiff
- Supplementary materials.pdf
