# Supplementary material for: Development and External Validation of an Improved Version of the Diagnostic Model for Opportunistic Screening of Malignant Esophageal Lesions
Source: Cancers (Basel). 2022 Nov 30;14(23):5945. doi: 10.3390/cancers14235945 (PMC9737355; doi:10.3390/cancers14235945)
Supplement: Supplementary file 1 [file cancers-14-05945-s001.zip › Excel S1.xlsx]

## Sheet: Sheet1
	Calculator for the risk of malignant esophageal lesions in opportunistic screening
	Age	Gender	Family history of esophageal squamous cell carcinoma	Cigarette smoking	Body mass index	Dysphagia	Retrosternal pain
								0
	Results:	Your final risk score for malignant esophageal lesion = 0
		Your final risk is in the top of the population*.
	Note:	1. Age should be an integer number between 45 to 69.
		2. Family history of esophageal squamous cell carcinoma is defined as more than one esophageal squamous cell carcinoma case in the immediate family and relatives within 3 generations.
		3. Cigarette smoking is defined as a smoking history of at least 18 packs of cigarettes per year.
		4. Body mass index should be between 10 to 50.
		5. Positive dysphagia or retrosternal pain are defined as occasional or frequent self-reported symptoms in recent 1 month.
		* The population refers to Hua County outpatient cohort, which includes 10595 outpatients receiving upper gastrointestinal endoscopy at the Hua County People’s Hospital from March 1, 2017 to December 31, 2021. This hospital is located in Henan Province, which is a high-risk region for esophageal squamous cell carcinoma in Northern China.
